# Supplementary material for: Fmoc-FF Nanogel-Mediated Delivery of Doxorubicin and Curcumin in Thyroid Cancer Cells
Source: Pharmaceutics. 2025 Feb 17;17(2):263. doi: 10.3390/pharmaceutics17020263 (PMC11858838; doi:10.3390/pharmaceutics17020263)
Supplement: Supplementary file 1 [file pharmaceutics-17-00263-s001.zip]

Archive with 1 entries (1 files):
- pharmaceutics-3456563-supplementary.pdf
